# Supplementary material for: Reconstitution of kinetochore motility and microtubule dynamics reveals a role for a kinesin-8 in establishing end-on attachments
Source: eLife. 2022 Jul 5;11:e78450. doi: 10.7554/eLife.78450 (PMC9259035; doi:10.7554/eLife.78450)
Supplement: Figure 5—source data 1. [file elife-78450-fig5-data1.zip]

Archive with 6 entries (6 files):
- Torvi_Wong_2022_Source data_Figure 5_Supplement 5b.pzfx
- __MACOSX/._Torvi_Wong_2022_Source data_Figure 5_Supplement 5b.pzfx
- Torvi_Wong_2022_Source data_Figure 5b.pzfx
- __MACOSX/._Torvi_Wong_2022_Source data_Figure 5b.pzfx
- Torvi_Wong_2022_Source data_Figure 5d.pzfx
- __MACOSX/._Torvi_Wong_2022_Source data_Figure 5d.pzfx
